# Supplementary material for: Evaluation of Genomic Prediction for Fusarium Head Blight Resistance with a Multi-Parental Population
Source: Biology (Basel). 2021 Aug 6;10(8):756. doi: 10.3390/biology10080756 (PMC8389552; doi:10.3390/biology10080756)
Supplement: Supplementary file 1 [file biology-10-00756-s001.zip]

Archive with 4 entries (4 files):
- Figure S1..tif
- Figure S2..tif
- Figure S3..tif
- Figure S4..tif
